# Supplementary material for: Bacterial Strains from Saline Environment Modulate the Expression of Saline Stress-Responsive Genes in Pepper (Capsicum annuum)
Source: Plants (Basel). 2023 Oct 15;12(20):3576. doi: 10.3390/plants12203576 (PMC10610202; doi:10.3390/plants12203576)
Supplement: Supplementary file 1 [file plants-12-03576-s001.zip]

Archive with 1 entries (1 files):
- plants-2623273-supplementary.pdf
